# Supplementary material for: Melittin-lipid nanoparticles target to lymph nodes and elicit a systemic anti-tumor immune response
Source: Nat Commun. 2020 Feb 28;11:1110. doi: 10.1038/s41467-020-14906-9 (PMC7048802; doi:10.1038/s41467-020-14906-9)
Supplement: Supplementary file 4 — Source Data [file 41467_2020_14906_MOESM4_ESM.xlsx]

## Sheet: Fig. 1
						FITC+							CD80+CD86+
Fig. 1c		FITC+ RBC(%)		Fig. 1d		Macrophage	DC	T cell	B cell		Fig. 1g		Macrophage	DC
	Melittin	34.1			Melittin	7.55	2.92	0.1	0.3			PBS	13.6	15.9
		35.1				5.85	4.46	0.0918	0.076				15.6	18.3
		36.2				3.79	2.27	0.016	0.055				9.14	13.4
		29				6.01	2.71	0.027	0.18				10.9	13
	α-peptide-NP	0.31			α-peptide-NP	52.9	9.13	0.7	0.89			Melittin	11.8	15
		0.22				35.5	6.69	0.34	0.57				10.3	13.8
		1.33				47.8	14.7	1.22	0.46				15.9	18.1
		1.44				40.9	10.2	0.87	0.49				16.5	21
	α-melittin-NP	0.21			α-melittin-NP	56.4	10.1	0.95	0.95			α-peptide-NP	15.5	17.9
		0.31				41	8.84	0.62	0.89				16.2	19.4
		0.47				36.4	12.7	0.41	0.9				16.9	20.6
		0.18				18.9	8.23	0.36	0.87				13.5	18.2
												α-melittin-NP	28.8	34
													18.7	24.4
													28.3	32.7
													29.3	34.5

## Sheet: Fig. 2
Fig. 2d		MFI								Normalized MFI
3 h	FITC (μM)	0	1.25	2.5	5	10			FITC (μM)	0	1.25	2.5	5	10
	B16F10	11	63.6	110	220	409			B16F10	19.5667	3.24987	5.62085	11.2417	20.8993
		22.3	61.8	103	221	422					3.15789	5.26316	11.2928	21.5636
		25.4	56.7	100	226	425					2.89729	5.10986	11.5483	21.7169
	BMDC	65.5	106	203	444	656			BMDC	59.0667	1.79448	3.4366	7.51651	11.1055
		45.9	92.7	164	468	591					1.56932	2.77637	7.9228	10.0051
		65.8	216	356	634	677					3.65668	6.02675	10.733	11.461
	BMDM	28.9	41.1	50.3	65.6	74.4			BMDM	33.9333	1.21132	1.48246	1.93339	2.19275
		38.1	51.4	66.8	65.2	94.2					1.51488	1.96876	1.9216	2.7763
		34.8	45.3	49.7	61.9	93.8					1.3351	1.46478	1.82434	2.76452

## Sheet: Fig. 3
Fig. 3c		Days after left tumor implantation
	Left tumor	7			10			14			16			18			20
		Long ( mm)	Wide (mm)	Volume(mm3)	Long ( mm)	Wide (mm)	Volume(mm3)	Long ( mm)	Wide (mm)	Volume(mm3)	Long ( mm)	Wide (mm)	Volume(mm3)	Long ( mm)	Wide (mm)	Volume(mm3)	Long ( mm)	Wide (mm)	Volume(mm3)
	PBS	2.96	2.96	12.9672	6.86	5.78	114.591	9.17	9.03	373.865			Dead
		2.94	2.94	12.7061	4.64	4.44	45.7356	7.41	6.35	149.395	10.6	10.15	546.019	13.02	12.58	1030.25
		1.59	1.59	2.00984	3.93	3.74	27.4856	5.29	4.94	64.5475	6.97	6.14	131.383	9.98	9.54	454.148	14.21	13.03	1206.29
		2.51	2.31	6.69681	5.15	4.78	58.8346	7.4	7.2	191.808	10.77	8.01	345.502	11.43	8.89	451.668	11.15	11.1	686.896
		2.92	1.56	3.55306	6.99	5.25	96.3309	10.09	9.39	444.828	14.51	11.37	937.904			Dead
		2.66	2.31	7.09701	6.73	5.15	89.2482	8.09	6.56	174.071	9.86	9.21	418.183	12.17	10.66	691.473	13.41	12.59	1062.8
		2.57	2.56	8.42138	4.38	3.98	34.6905	8.99	6.3	178.407	9.77	8.18	326.867	11.18	9.24	477.261	11.89	10.85	699.86
		2.87	2.26	7.32941	4.83	3.75	33.9609	7.25	6.89	172.086	10.77	10.47	590.309			Dead
		3.22	2.17	7.58133	4.89	4.61	51.9614	7.56	6.14	142.504	8.98	7.65	262.766	11.27	9.32	489.47	12.76	12.66	1022.56
		2.92	2.58	9.71834	4.28	4.16	37.034	7.36	6.59	159.815	10.39	8.6	384.222	14.69	12.71	1186.54
	Melittin	2.92	2.92	12.4485	2.99	2.99	13.3654	4.81	4.65	52.0021	6.68	5.63	105.868	7.89	6.67	175.509	10.06	9.5	453.958
		1.97	1.92	3.6311	4.29	4.13	36.5871	4.46	4.2	39.3372	8.87	5.56	137.102	8.9	7.04	220.549	11.8	11.23	744.066
		3.05	1.88	5.38996	2.97	2.97	13.099	4.01	3.62	26.2743	6.36	6.04	116.011	9.93	8.74	379.264	16.2	11.88	1143.19
		2.17	2.17	5.10916	4.88	4.33	45.7473	6.97	6.48	146.337	9.25	8.78	356.534	12.61	10.21	657.259	13.89	12.75	1129
		3.38	2.68	12.1383	6.03	5.14	79.6551	8.67	6.02	157.102	11.89	8.67	446.879	14.29	11.35	920.437	12.12	10.59	679.617
		2.96	2.63	10.237	4.38	3.79	31.4574	5.39	5.1	70.0969	7.45	7.15	190.431	10.12	9.42	449.006	9.85	6.74	223.731
		2.11	2.11	4.69697	4.12	4.12	34.9673	4.74	4.66	51.466	4.23	3.19	21.5225	3.52	2.16	8.21146	0	0	0
		2.18	2.18	5.18012	4.41	3.89	33.3663	4.41	3.81	32.008	5.42	5.34	77.2773	8.014	8.39	282.061	9.89	9.4	436.94
		2.26	2.68	8.11611	2.54	5.54	38.9783	5	4.26	45.369	5.52	5.45	81.9789	8.34	8.41	294.936	12.58	12.01	907.27
		2.25	2.23	5.59451	3.72	2.79	14.4784	4.48	4.64	48.2263	7.71	7.47	215.112	10.53	7.11	266.157	8.84	7.49	247.962
	α-peptide-NP	2.92	2.92	12.4485	4.24	4.23	37.9329	5.98	5.17	79.9194	6.26	6.12	117.232	7.59	7.82	232.073	13.57	10.75	784.092
		2.44	2.44	7.26339	4.44	4.4	42.9792	6.52	6.44	135.204	8.2	6.79	189.027	9.95	8.75	380.898	15.07	13.81	1437.05
		3.1	1.59	3.91856	4.97	4.26	45.0968	7.37	5.47	110.259	9.92	8.67	372.838	12.25	9.65	570.375	10.98	10.5	605.273
		2.1	2	4.2	5.22	3.58	33.4508	7.01	5.14	92.6007	8.43	6.4	172.646	10.69	10.1	545.243			Dead
		2.96	2.96	12.9672	6.7	4.75	75.5844	8.03	7.13	204.11	8.89	8.86	348.931	10.54	9.12	438.329	14.87	13.15	1285.68
		2.01	1.95	3.82151	5.56	4.51	56.5455	7.41	6.01	133.825	8.89	7.57	254.72	12.68	11.37	819.616	15.98	14.21	1613.37
		2.34	2.34	6.40645	5.66	5.63	89.7022	6.93	6.8	160.222	8.13	7.76	244.785	12.52	11.59	840.894	14.87	12.56	1172.9
		3.03	1.86	5.24129	6.9	5.14	91.1476	9.12	6.33	182.714	11.48	10.51	634.041	12.34	10.54	685.435	10.28	10.25	540.021
		2.62	2.62	8.99236	5.16	4.83	60.1886	6.17	5.19	83.0979	8.45	6.47	176.862	9.01	8.58	331.642			Dead
		2.61	2.61	8.88979	5.48	5.35	78.4257	6.25	5.81	105.488	10.47	8.55	382.692			Dead
	α-melittin-NP	2.22	2.22	5.47052	0	0	0	3.68	2.81	14.5288	3.97	3.97	31.2854	5.84	5.55	89.9433	6.86	6.57	148.056
		2.25	2.25	5.69531	0	0	0	0	0	0	0	0	0	0	0	0	0	0	0
		2.06	1.98	4.03801	0	0	0	0	0	0	0	0	0	0	0	0	0	0	0
		2.22	2.22	5.47052	0	0	0	0	0	0	0	0	0	0		0	0	0	0
		2.27	2.1	5.00535	0	0	0	0	0	0	0	0	0	0	0	0	0	0	0
		2.21	2.21	5.39693	0	0	0	0	0	0	0	0	0	0	0	0	2.1	2.1	4.6305
		2.89	2.89	12.0688	0	0	0	0	0	0	0	0	0	0	0	0	0	0	0
		2.39	2.39	6.82596	0	0	0	0	0	0	0	0	0	0	0	0	0	0	0
		2.11	2.11	4.69697	0	0	0	0	0	0	4.35	3.45	25.8879	5.26	4.8	60.5952	8.86	8.84	346.185
		2.07	2.07	4.43487	1.69	1.69	2.4134	0	0	0	0	0	0	0		0	0	0	0
Fig. 3d		Days after right tumor implantation
	Right tumor	7			10			12			14			16
		Long ( mm)	Wide (mm)	Volume(mm3)	Long ( mm)	Wide (mm)	Volume(mm3)	Long ( mm)	Wide (mm)	Volume(mm3)	Long ( mm)	Wide (mm)	Volume(mm3)	Long ( mm)	Wide (mm)	Volume(mm3)
	PBS	0	0	0	4.68	3.03	21.4833	6.39	4.01	51.3759
		2.75	2.46	8.32	3.61	2.94	15.6017	6.34	5.24	87.0406	7.16	5.87	123.356	10.55	9.86	512.833
		0	0	0	3.75	3.07	17.6717	5.54	5	69.25	7.22	5.89	125.238	8.65	7.5	243.281
		1.8	1.56	2.19	4.77	3.72	33.0046	5.01	4.18	43.7684	6.27	5.58	97.6126
		1.67	1.67	2.33	4.43	3.93	34.2105	5.86	5.56	90.5768	5.26	5.16	70.0253
		2.56	2.56	8.39	5.63	4.35	53.2668	7.08	6.44	146.817	8.53	8.09	279.136	10.98	10.32	584.698
		0	0	0	3.98	3.78	28.4339	4.44	3.85	32.906	6.15	4.74	69.0879	7.65	6.85	179.479
		2.12	2.12	4.76	4.76	3.7	32.5822	6.63	4.57	69.2334	7.59	7.09	190.767
		2.36	2.36	6.57	3.19	3.19	16.23	4.28	3.74	29.9335	5.73	4.48	57.5017	10.05	9.21	426.241
		0	0	0	3.35	3.03	15.38	5.67	3.8	40.9374	6.47	6.35	130.443	7.06	6.35	142.338
	Melittin	0	3.3	0	2.95	2.95	12.8362	4.05	3.43	23.8239	4.41	4.09	36.8855	5.98	5.3	83.9891
		2.41	2.41	7	4.36	4	34.88	5.96	5.36	85.6142	6.79	5.71	110.691	8.18	6.35	164.919
		0	0	0	3.18	3.18	16.08	4.89	4.32	45.6296	5.07	4.77	57.6786
		2.08	2.08	4.5	2.69	2.69	9.73255	4.16	3.63	27.408	5.49	5.17	73.3708			0
		3.3	0	0	4.86	3.72	33.6273	6.06	5.1	78.8103	7.92	6.22	153.206	9.4	6.5	198.575
		2.13	2.13	4.83	3.25	3.06	15.2159	4.13	3.95	32.2192	4.49	4.41	43.661	5.6	5.1	72.828
		0	0	0	2.98	2.98	13.2318	5.09	3.89	38.5112	5.24	4.1	44.0422	6.01	5.14	79.3909
		0	0	0	4.28	4.28	39.2014	6.75	4.45	66.8334	7.24	5.96	128.588	9.69	8.43	344.309
		0	0	0	3.14	3.14	15.4796	4.72	4.47	47.1549	5.57	4.68	60.9982	7.44	5.4	108.475
		0	0	0	3.66	3.66	24.5139	4.72	4.49	47.5778	5.87	5.59	91.7132	7.6	5.48	114.116
	α-peptide-NP	2.43	2.43	7.17445	3.88	3.88	29.2055	4.57	4.51	46.4771	5.42	4.98	67.2091	6.89	6.55	147.799
		0	0	0	4.85	3.49	29.5367	5.98	4.38	57.3614	6.73	5.11	87.8672	6.7	6.75	152.634
		2.12	2.12	4.76406	3.01	3.01	13.6355	5.73	3.56	36.3099	5.83	5.47	87.2194	9.85	8.69	371.917
		2.86	2.86	11.6968	4.71	4.44	46.4255	6.03	5.45	89.553	7.26	7.22	189.226
		3.72	2.78	14.3748	4.72	4.07	39.0932	6.62	4.38	63.5004	8.22	5.69	133.066	7.6	6.52	161.54
		0	0	0	3.73	3.73	25.9476	5.01	3.83	36.7456	5.54	4.39	53.3837	9.8	7.92	307.359
		0	0	0	4.32	3.29	23.3801	5.75	4.95	70.4447	7.74	6.63	170.113	10.69	9.5	482.386
		2.35	2.35	6.48894	4.59	4.23	41.0642	6.75	4.8	77.76	8.2	5.69	132.742	6.92	6.64	152.55
		2.78	2.78	10.7425	3.23	3.23	16.8491	4.8	3.78	34.2922	5.33	4.94	65.0356			0
		0	0	0	5.4	3.92	41.4893	6.33	4.9	75.9917						0
	α-melittin-NP	0	0	0	0	0	0	0	0	0	3.89	3.89	29.4319	4.17	4.14	35.7361
		2.12	2.12	4.76406	0	0	0	0	0	0	0	0	0	0	0	0
		0	0	0	0	0	0	0	0	0	0	0	0	0	0	0
		0	0	0	2.33	2.33	6.32	3.86	3.46	23.1052	4.34	4.41	42.2024	5.98	5.5	90.4475
		1.57	1.57	1.93495	2.63	2.63	9.1	3.97	3.97	31.2854	5.05	5.01	63.3777	5.55	4.61	58.9746
		0	0	0	0	0	0	0	0	0	0	0	0	0	0	0
		0	0	0	2.65	2.65	9.3	3.48	3.48	21.0721	3.91	3.91	29.8882	0	0	0
		0	0	0	2.06	2.06	4.37	2.18	2.18	5.18012	0	0	0	0	0	0
		0	0	0	0	0	0	0	0	0	3.4	3.13	16.6547	6	5.19	80.8083
		0	0	0	0	0	0	0	0	0	0	0	0	0	0	0

## Sheet: Fig. 4
Fig. 4b	Size（mm3）	Days after right tumor implantation
		7	10	13	15	17	19	21
	PBS	6.41	61.98	46.79	47.7829	127.563	229.489	555.226
		1.62	17.16	108.72	171.206	391.028	781.231	1174.62
		8.99	22.08	43.72	58.9746	208.275	364.033	611.065
		0	18.35	70.41	132.878	207.442	362.872	411.646
		0	14.47	44.28	77.8859	117.64	161.453	460.919
		6.24	30.97	164.64	192.383	501.686	783.41	1580.28
		6.3	18.17	52.2	83.5604	149.05	213.763	445.524
		0	16.38	73.61	131.875	388.555	502.694	1084.99
		4.5	12.32	45.42	113.778	211.813	329.39	552.592
		1.97	47.36	72.5	157.524	265.302	416.815	997.745
	E0771	5.18	21	136.47	127.809	361.297	623.454	674.005
		16.69	30.91	43.57	93.4594	204.298	339.254	468.003
		8	24.95	52.49	95.2677	301.085	356.554	485.085
		6.16	16.24	99.38	115.341	305.979	511.068	766.403
		0	15.93	31.31	39.7761	81.5045	239.746	330.058
		13.72	55.99	53.09	52.0899	145.186	193.346	325.848
		0	41.19	56.81	86.399	101.896	242.532	497
		5.62	59.89	85.54	47.0016	53.3326	106.331	303.408
		0	39.92	46.5	115.74	241.838	606.924	965.175
		3.94	19.04	36.33	35.04	72.6139	155.945	222.88
	B16	4.63	14.82	35.22	45.3425	90.0134	145.059	446.286
		3.38	20.24	23.48	28.7336	58.1064	60.5123	168.575
		4.31	16.06	18	23	41.1564	82.118	146.269
		0	0	0	0	0	0	0
		0	0	0	0	0	0	0
		0	0	15.46	34	0	0	0
		0	0	0	0	0	0	0
		2.01	0	0	0	0	0	0
		0	11.33	15.19	21.7553	60.3561	65.2543	231.231
		0	0	0	0	0	0	0

## Sheet: Fig. 5
Fig. 5b-c			PBS				Melittin				α-peptide-NP				α-melittin-NP
	CD8+	TNF-α	1.97	0.77	0.46	3.28	1.31	0.97	1.71	2.79	2.1	2.62	2.17	1.19	3.07	2.14	2.01	1.11
		IFN-γ	1.57	1.16	0	0.82	2.29	2.42	3.77	3.35	0	0.87	0	1.79	16.5	11.8	8.57	6.3
	CD4+	TNF-α	1.59	0.46	4.19	1.23	0.28	3.27	6	1.41	0	1.05	1.15	1.64	0	0.56	2.27	0.44
		IFN-γ	0.79	2.28	0	1.23	2.53	0.93	0	1.06	1.26	2.44	2.31	2.46	15	8.47	3.98	3.54
Fig. 5e
		IgG+ celll (%)
	Naïve	5.3
		4.1
		2.3
		2.1
	PBS	28
		15.8
		17.9
		21
	Melittin	45
		34
		36.8
		38.7
	α-peptide-NP	19.3
		18.5
		21
		20.8
	α-melittin-NP	37.5
		36.1
		42
		37

## Sheet: Fig. 6
Fig. 6b	（*105）	PBS						Melittin
		Day 14			Day 21			Day 14			Day 21
	CD45	26.7439	30.8224	31.153	52.4256	21.1863	51.0429	14.4956	23.7556	31.3989	138.477	101.131	96.8599
	CD8	6.79607	3.50091	3.4409	20.5208	2.8571	15.0798	0.912664	1.52314	6.07654	51.5026	18.9671	23.3366
	CD4	8.00366	8.8494	8.89976	15.1676	8.34721	17.7023	3.03185	5.00843	8.35086	41.4624	32.9975	29.4611
		α-peptide-NP						α-melittin-NP
		Day 14			Day 21			Day 14			Day 21
	CD45	35.4227	11.7588	35.0694	76.2524	58.4319	39.8883	76.9172	105.491	80.467	269.443	163.966	163.934
	CD8	8.08554	1.71346	3.9215	20.9515	14.1073	8.38634	14.2615	4.57187	6.35107	47.9609	44.6414	47.7895
	CD4	11.3458	3.32104	7.91768	16.0652	12.3108	9.23202	32.1182	13.283	19.2635	86.7608	47.9756	48.5603
Fig. 6c	（*105）	PBS						Melittin
		Day 14			Day 21			Day 14			Day 21
	monocytes	1.56138	3.59935	4.33142	1.0223	2.02438	2.63422	5.82389	4.6152	6.44232	4.79982	7.82699	8.16372
	neutrophiles	0.254648	1.5453	1.5836	0.15772	0.361947	0.666715	1.99859	2.20918	5.32829	0.463855	0.526297	1.11395
	NK	5.37283	6.24506	7.42719	19.5711	2.10505	13.6956	4.04237	4.98444	6.58817	24.4942	23.0243	20.9392
	NKT	2.00479	4.5327	2.26942	3.63083	3.25943	5.58509	2.40357	2.54525	4.20522	15.2786	4.397	3.01884
		α-peptide-NP						α-melittin-NP
		Day 14			Day 21			Day 14			Day 21
	monocytes	3.55277	1.76499	4.13092	4.78393	3.43328	1.81716	11.6983	13.5981	10.1056	15.0817	9.56054	6.09056
	neutrophiles	1.94816	0.867209	1.4543	1.13501	0.953957	0.34658	7.90998	8.84412	3.99665	1.24015	4.97909	1.106
	NK	8.69106	2.43994	8.8391	16.1381	22.867	10.7027	16.6404	12.7062	18.5997	63.6974	41.5061	39.3777
	NKT	5.20147	1.23467	2.81244	6.05178	3.71252	1.64658	9.35576	6.20536	6.19992	11.345	8.36983	7.95932
Fig. 6e	Sample Concentration
	Sample ID	IL-23	IL-1a	IFN-γ	TNF-a	IL-12p70	IL-1b	IL-10	IL-6	IL-27	IL-17a	IFN-β	GM-CSF
		pg/ml	pg/ml	pg/ml	pg/ml	pg/ml	pg/ml	pg/ml	pg/ml	pg/ml	pg/ml	pg/ml	pg/ml
	PBS	38.98	199.56	114.83	69.25	44.65	36.29	118.87	19.43	33.11	16.32	11.95	65.54
		40.76	67.14	166.24	69.25	46.82	36.36	120.29	15.94	33.04	16.49	10.98	66.15
		41.14	47.92	21.59	94.15	44.81	36.99	121.16	13.11	33.95	16.66	12.95	65.08
	Melittin	39.54	484.62	222.84	207.22	45.91	47.99	123.42	25.62	33.16	16.77	11.05	66.19
		38.93	652.68	48.75	69.25	45.25	55.25	120.02	634.63	33.04	21.71	10.05	64.97
		41.05	2321.25	113.81	242.98	47.64	256.95	124.57	2337.01	34.22	32.01	13.13	71.1
	α-peptide-NP	39.89	875.44	103	92.24	47.38	48.22	121.82	67.01	33.91	17.11	11.23	65.46
		40.48	295.55	39.89	69.25	45.26	41.07	121.33	32.43	33.86	16.52	13.15	67.09
		41.18	160.12	191.59	69.25	47.29	39.89	123.9	19.25	34.37	17.21	10.34	68.87
	α-melittin-NP	39.31	3082.12	94.46	267.94	47.91	421.66	127.99	2199.42	33.7	37.12	11.03	82.41
		39.91	3024.44	33.75	353.63	47.89	330.36	123.85	1496.49	33.52	22.06	10.25	68.55
		38.98	3327.85	166.72	266.17	44.02	491.81	124.62	1816.2	34.54	17.75	11.73	67.33
	Mean	IL-23	IL-1a	IFN-γ	TNF-a	IL-12p70	IL-1b	IL-10	IL-6	IL-27	IL-17a	IFN-β	GM-CSF
	PBS	40.2933	104.873	100.887	77.55	45.4267	36.5467	120.107	16.16	33.3667	16.49	11.96	65.59
	Fold change
		IL-23	IL-1a	IFN-γ	TNF-a	IL-12p70	IL-1b	IL-10	IL-6	IL-27	IL-17a	IFN-β	GM-CSF
	PBS	0.967486	1.90293	1.13817	0.892972	0.982831	0.992886	0.989676	1.20235	0.992209	0.989691	1.09132	0.999238
		1.01167	0.640221	1.64774	0.892972	1.0306	0.994802	1.0015	0.986386	0.990111	1	1.00274	1.00854
		1.0211	0.456947	0.213995	1.21406	0.986353	1.01204	1.00874	0.811262	1.01738	1.01031	1.18265	0.992224
	Melittin	0.981385	4.62115	2.20874	2.67208	1.01057	1.313	1.02756	1.5854	0.993707	1.01698	1.00913	1.00915
		0.966245	6.22371	0.4832	0.892972	0.996038	1.51163	0.999251	39.2717	0.990111	1.31656	0.917808	0.990547
		1.01886	22.1345	1.12806	3.1332	1.04865	7.0301	1.03713	144.617	1.02547	1.94118	1.19909	1.08401
	α-peptide-NP	0.990072	8.34786	1.02091	1.18943	1.04292	1.31929	1.01424	4.14666	1.01618	1.0376	1.02557	0.998018
		1.00472	2.81825	0.395381	0.892972	0.996258	1.12367	1.01016	2.00681	1.01468	1.00182	1.20091	1.02287
		1.02209	1.52684	1.899	0.892972	1.04094	1.09138	1.03155	1.19121	1.02997	1.04366	0.944292	1.05001
	α-melittin-NP	0.975676	29.3899	0.936267	3.45506	1.05459	11.5365	1.06561	136.103	1.00989	2.25106	1.00731	1.25644
		0.990568	28.8399	0.334523	4.56003	1.05415	9.03858	1.03114	92.6046	1.0045	1.33778	0.936073	1.04513
		0.967486	31.7331	1.65249	3.43224	0.968963	13.4558	1.03755	112.389	1.03506	1.07641	1.07123	1.02653
	Sample Concentration
	Sample ID	ccl5	ccl20	ccl11	cxcl17	cxcl1	cxcl9	cxcl10	ccl3	ccl4	cxcl13	cxcl5	ccl22
		pg/ml	pg/ml	pg/ml	pg/ml	pg/ml	pg/ml	pg/ml	pg/ml	pg/ml	pg/ml	pg/ml	pg/ml
	PBS	775.92	47.8	304.14	25.83	1395.71	127.89	1549.24	161.83	35.82	33.48	60.66	384.71
		628.37	47.8	222.92	33.96	2019.27	292.05	410.01	194.01	44.02	33.32	47.06	387.99
		110.01	37.07	105.71	39.64	823.72	118.78	880.51	50.24	14.24	25.88	33.24	632.38
	Melittin	217.05	54.35	1534.77	10.52	1640.58	325.68	1122.57	1268.67	577.93	780.29	354.48	561.23
		866.98	44.7	190.41	18.67	1586.77	407.01	1169.65	646.03	103.64	322.99	392.13	572.26
		960.48	50.04	454.66	13.15	2299.71	135.15	1298.42	2631.14	441.67	410.35	721	941.62
	α-peptide-NP	500.86	40.69	209.62	13.5	1761.78	108.96	284.2	141.83	38.39	75.98	54.32	361.46
		702.99	50.88	562.31	12.07	2054.86	94.45	203.31	398.69	132.17	151.48	104.87	462.28
		684.89	46.95	322.85	20.75	2232.82	189.03	1364.07	225.05	59.02	138.87	75.78	513.38
	α-melittin-NP	618.23	49.98	421.87	14.88	1874.71	190.91	2617.96	2247.7	1694.06	2196.9	1408.49	1326.4
		508.9	46.24	487.53	10.59	1761.5	143.32	2658.62	2538	1520.4	1164.56	1216.99	1289.93
		481.32	72.86	937.81	9.43	1541.07	370.76	5569.7	2383.22	1158.6	1982.25	1199.55	1354.41
	Mean	ccl5	ccl20	ccl11	cxcl17	cxcl1	cxcl9	cxcl10	ccl3	ccl4	cxcl13	cxcl5	ccl22
	PBS	504.767	44.2233	210.923	33.1433	1412.9	179.573	946.587	135.36	31.36	30.8933	46.9867	468.36
	Fold change
		ccl5	ccl20	ccl11	cxcl17	cxcl1	cxcl9	cxcl10	ccl3	ccl4	cxcl13	cxcl5	ccl22
	PBS	1.53718	1.08096	1.44197	0.779421	0.987834	0.712201	1.63665	1.19555	1.14222	1.08385	1.29091	0.821398
		1.24486	1.08096	1.05689	1.02474	1.42917	1.62639	0.433144	1.43329	1.4037	1.07867	1.00149	0.828401
		0.217941	0.838308	0.501185	1.19614	0.583	0.661469	0.930192	0.371158	0.454082	0.837812	0.707385	1.3502
	Melittin	0.429998	1.22908	7.27655	0.317441	1.16114	1.81367	1.18591	9.37256	18.4289	25.2603	7.54373	1.19829
		1.71757	1.01085	0.902759	0.563368	1.12306	2.26658	1.23565	4.77268	3.30485	10.4561	8.34497	1.22184
		1.90281	1.13161	2.1556	0.396801	1.62765	0.752631	1.37168	19.4381	14.0839	13.2842	15.3437	2.01046
	α-peptide-NP	0.992254	0.920172	0.993837	0.407363	1.24692	0.606783	0.300236	1.0478	1.22417	2.4597	1.15599	0.771757
		1.39269	1.15061	2.66599	0.364212	1.45436	0.525979	0.214781	2.9454	4.2146	4.90385	2.23175	0.987019
		1.35684	1.06174	1.53068	0.626132	1.58031	1.05268	1.44104	1.6626	1.88202	4.49563	1.61268	1.09612
	α-melittin-NP	1.22478	1.13026	2.00014	0.449004	1.32685	1.06315	2.76567	16.6053	54.0198	71.1201	29.9742	2.83201
		1.00818	1.04568	2.31145	0.319553	1.24673	0.798129	2.80863	18.75	48.4821	37.7002	25.8989	2.75414
		0.953543	1.64767	4.44628	0.28455	1.09071	2.06471	5.88396	17.6065	36.9452	64.1713	25.5278	2.89181

## Sheet: Supplementary Fig.2b
Fig. S2b		Number
	Melittin	6
		9
		13
		9
	α-peptide-NP	2
		1
		1
		0
	α-melittin-NP	1
		1
		1
		0

## Sheet: Supplementary Fig. 3a
Fig. S3a
		FITC+
		Macrophage	DC	T cell	B cell
	Melittin	2.2	2.77	0.06	0.21
		3.53	3.45	0.61	0.72
		1.2	2.76	0.41	0.12
		2.74	3.02	0.64	0.13
	α-peptide-NP	51	22.4	0.34	0.67
		27.5	11.7	0.73	1.12
		24.8	8.97	0.58	1.06
		17.3	7.55	0.41	1.11
	α-melittin-NP	46	15.1	0.73	0.81
		25.5	9.61	1.04	0.76
		17.9	9.63	0.88	0.48
		13	12.6	0.69	0.62

## Sheet: Supplementary Fig. 4
Fig. S4		CD80+CD86+
		Macrophage	DC
	PBS	11.8	15.9
		11.8	16.1
		10.7	12.2
		12.5	15.2
	Melittin	9.66	14.9
		10.5	10.1
		14.4	14.9
		12	13.8
	α-peptide-NP	13.9	14.1
		8.7
		13.8	17.8
		14.4	16.6
	α-melittin-NP	16.1	19
		21.7	21.4
		30	37.8
		15	24

## Sheet: Supplementary Fig. 5
Fig.S5a
BMDC	μM	melittin			α-peptide-NP			α-melittin-NP
	0.3125	103.136	92.9088	97.0574	86.2518	95.0314	97.2504	101.688	104.872	87.1201
	0.625	96.768	94.8384	85.6729	90.8828	79.3054	82.0068	89.3391	83.3575	89.4356
	1.25	72.9378	69.2716	86.0589	89.0497	82.1997	96.0926	89.2426	84.9011	90.4969
	2.5	71.0082	41.8717	50.1688	87.4096	88.3743	81.6208	87.9884	90.4004	98.5046
	5	30.4872	22.383	21.5147	88.8567	81.8138	87.1201	98.2151	90.5933	94.549
	10	18.7168	15.2436	14.6647	87.3131	82.1032	87.1201	92.33	94.8384	94.0666
	20	4.63097	9.93729	9.64785	93.3912	87.3131	81.7173	99.4694	95.8032	92.4264
	30	2.68692	-0.46729	-2.80374	95.7944	89.6028	90.8879	65.8879	62.2664	69.6262
	40	-1.86916	-0.350467	0.934579	79.2056	78.1542	74.6495	16.1215	31.6589	27.6869
Fig.S5b
BMDM	μM	melittin			α-peptide-NP			α-melittin-NP
	0.3125	82.3151	115.113	119.132	98.7138	100.482	96.9453	108.842	94.2122	102.09
	0.625	79.2605	113.987	100.965	83.6013	95.1768	80.0643	111.415	104.341	102.251
	1.25	18.328	28.135	29.0997	98.5531	98.7138	101.929	94.2122	100	105.949
	2.5	11.5756	15.7556	14.6302	101.608	101.447	77.492	113.505	104.662	82.1543
	5	7.71704	6.75241	8.5209	94.2122	104.984	100.322	84.2444	80.8682	94.6945
	10	3.05466	3.05466	2.89389	105.145	111.093	90.836	79.7428	84.4051	78.4566
	20	1.92926	2.2508	-0.803859	79.7428	84.4051	78.4566	54.6624	69.9357	81.3505
	30	0.451722	2.71033	-0.112931	75.0988	79.729	80.6324	33.3145	32.0723	26.6516
	40	0.112931	1.58103	0.451722	69.4523	72.0497	71.0333	17.7301	6.88876	13.6646
Fig.S5c
B16F10	μM	melittin			α-peptide-NP			α-melittin-NP
	0.3125	87.1576	98.7905	99.5376	108.823	85.5568	88.2249	91.2385	91.5349	92.6219
	0.625	86.0904	91.9602	108.182	91.2131	92.0669	113.945	98.4703	103.986	98.4519
	1.25	69.655	67.2003	69.9751	98.8972	93.2409	112.024	117.424	103.486	87.6812
	2.5	20.8823	22.163	22.0562	94.9485	108.182	117.787	102.874	94.697	79.4796
	5	10.7435	20.8823	23.8705	92.6005	92.0669	109.996	1.51515	0.62582	2.10803
	10	5.30064	5.19392	3.59306	86.1971	103.166	92.9183	0.230563	0.724634	1.21871
	20	0.284632	0.0711846	-0.035539	81.7147	88.6518	73.6037	-0.06588	0.527006	0.527006
	30	1.49653	2.45858	-1.06895	65.954	74.7194	66.7023	0.213789	2.13789	-1.17584
	40	0.427579	-0.106895	0.106895	69.6954	59.861	60.3955	-0.962052	0.534474	0

[truncated: 6 more sheets: Supplementary Fig. 6, Supplementary Fig.7, Supplementary Fig. 8, Supplementary Fig. 11, Supplementary Fig. 12, Supplementary Fig.13]
